# Supplementary material for: Four-Component Statistical Copolymers by RAFT Polymerization
Source: Polymers (Basel). 2024 May 8;16(10):1321. doi: 10.3390/polym16101321 (PMC11125712; doi:10.3390/polym16101321)
Supplement: Supplementary file 1 [file polymers-16-01321-s001.zip]

Archive with 1 entries (1 files):
- polymers-2964099-supplementary.pdf
